# Supplementary material for: Methanol-Assisted CO2 Fixation by Hydroxyl-Containing Amidine Leading to Polymeric Ionic Liquid and Cross-Linked Network Formation
Source: Polymers (Basel). 2025 Dec 14;17(24):3306. doi: 10.3390/polym17243306 (PMC12736439; doi:10.3390/polym17243306)
Supplement: Supplementary file 1 [file polymers-17-03306-s001.zip]

Archive with 1 entries (1 files):
- polymers-3956263-supplementary.pdf
